# Supplementary material for: Influence of Physicochemical Properties of Budesonide Micro-Suspensions on Their Expected Lung Delivery Using a Vibrating Mesh Nebulizer
Source: Pharmaceutics. 2023 Feb 23;15(3):752. doi: 10.3390/pharmaceutics15030752 (PMC10059591; doi:10.3390/pharmaceutics15030752)
Supplement: Supplementary file 1 [file pharmaceutics-15-00752-s001.zip]

Archive with 1 entries (1 files):
- pharmaceutics-2141646-supplementary.pdf
